# Supplementary material for: Selective Estrogen Receptor Modulators’ (SERMs) Influence on TET3 Expression in Breast Cancer Cell Lines with Distinct Biological Subtypes
Source: Int J Mol Sci. 2024 Aug 6;25(16):8561. doi: 10.3390/ijms25168561 (PMC11354732; doi:10.3390/ijms25168561)
Supplement: Supplementary file 1 [file ijms-25-08561-s001.zip]

Archive with 1 entries (1 files):
- ijms-3061746-supplementary.pdf
